# Supplementary material for: Unraveling the Keratin Expression in Oral Leukoplakia: A Scoping Review
Source: Int J Mol Sci. 2024 May 21;25(11):5597. doi: 10.3390/ijms25115597 (PMC11172080; doi:10.3390/ijms25115597)
Supplement: Supplementary file 1 [file ijms-25-05597-s001.zip]

Archive with 1 entries (1 files):
- ijms-2976182-supplementary.pdf
